# Supplementary material for: Hit Identification and Functional Validation of Novel Dual Inhibitors of HDAC8 and Tubulin Identified by Combining Docking and Molecular Dynamics Simulations
Source: Antioxidants (Basel). 2024 Nov 20;13(11):1427. doi: 10.3390/antiox13111427 (PMC11591096; doi:10.3390/antiox13111427)
Supplement: Supplementary file 1 [file antioxidants-13-01427-s001.zip]

Archive with 1 entries (1 files):
- antioxidants-3306530-supplementary.pdf
